# Supplementary material for: Potential Role of the mTORC1-PGC1α-PPARα Axis under Type-II Diabetes and Hypertension in the Human Heart
Source: Int J Mol Sci. 2023 May 11;24(10):8629. doi: 10.3390/ijms24108629 (PMC10218005; doi:10.3390/ijms24108629)
Supplement: Supplementary file 1 [file ijms-24-08629-s001.zip]

Archive with 1 entries (1 files):
- ijms-2338464-supplementary.pptx
